# Supplementary material for: Determination and Risk Assessment of Flavor Components in Flavored Milk
Source: Foods. 2023 May 26;12(11):2151. doi: 10.3390/foods12112151 (PMC10252675; doi:10.3390/foods12112151)
Supplement: Supplementary file 1 [file foods-12-02151-s001.zip]

Archive with 5 entries (5 files):
- Table S1 Residents flavored milk consumption questionnaire.pdf
- Table S2 Sample characteristics of flavored milk consumption questionnaire.pdf
- Table S3 The basic information of 285 flavor compounds.xlsx
- Table S4 Linear equation, R2 and detection limit of flavor concerned components.pdf
- Table S5 Recovery and precision of 15 concerned components.pdf
