# Supplementary material for: Determination and Risk Assessment of Flavor Components in Flavored Milk
Source: Foods. 2023 May 26;12(11):2151. doi: 10.3390/foods12112151 (PMC10252675; doi:10.3390/foods12112151)
Supplement: Supplementary file 1 [file foods-12-02151-s001.zip › Table S3 The basic information of 285 flavor compounds.xlsx]

## Sheet: Sheet1
Compounds	Walnut Flavor	Peanut Flavor	Red Date Flavor	Juice Enhancing Flavor	Concentrated Strawberry Flavor	Banana Flavor	Milk Flavor	Strawberry Flavor	Golden Mango Flavor	Alfonso Mango Flavor	Yellow Peach Flavor	Cantaloupe Flavor	Orange Flavor	Blueberry Flavor	Pineapple Flavor	Chocolate Flavor	Matcha Flavor	Passion Fruit Flavor	Peach Flavor	Coconut Flavor	Wheat Flavor	Red Bean Flavor	Content analysis (%)	Number of detections	Detection rate
Methyl palmitate	0.0153479	0.0785958	0.0157823	0.365209	0.0104211	0.00862759	0.1328	0.00718445	0.0175211	0.00946072	0.00843112	0.0123016	0.0103557	0.00550095	0.0109086	0.0561964	0.00975406	0.00980479	0.0104087	0.029688	-	-	0.04±0.08	20	90.9091
Dipentene	0.552697	0.63963	0.0520889	0.0757323	0.00365784	-	0.0463271	-	-	0.16198	-	0.0256969	43.0222	0.041191	0.174995	0.359724	0.0513529	0.497768	0.0105433	0.0185483	0.00506641	0.00747853	2.54±9.82	18	81.8182
Ethyl butyrate	0.0111528	0.116277	-	0.160728	9.20645	1.50058	1.1269	6.1125	0.850423	7.14135	0.0477123	5.6065	2.57303	5.08338	1.1894	3.59471	0.0190351	1.52988	0.539617	-	-	-	2.58±2.77	18	81.8182
Ethyl laurate	0.00340929	-	3.09908	0.401898	0.17772	0.0819488	0.103802	0.0906542	0.0308876	0.0324865	0.0337271	0.0174002	0.0262193	-	0.0124256	0.00439727	-	0.00997754	0.00953242	0.0373378	-	-	0.25±0.72	17	77.2727
Propyl decalactone	-	-	-	-	18.0154	0.888399	0.406803	18.7709	37.489	9.76871	0.277205	0.0756091	0.0466104	0.016036	5.99995	0.224042	0.0356716	3.14061	24.7652	16.1768	-	-	8.51±11.02	16	72.7273
Benzaldehyde	27.5837	0.686231	0.0701369	-	0.114716	0.0303183	0.111845	0.0590761	-	-	1.62901	0.118955	-	0.0882465	0.0118367	0.222035	0.117014	3.96574	-	0.0177305	-	-	2.32±6.83	15	68.1818
Isoamyl acetate	0.287927	-	0.0346429	-	-	21.5642	9.1753	3.75065	3.35716	-	2.15714	13.2221	0.0102108	11.4248	8.42819	1.43754	0.0327673	2.64763	0.661319	-	-	-	5.21±6.1	15	68.1818
Linalool	0.00763847	0.0176424	-	0.0572114	1.66917	-	0.0127672	0.799208	-	-	7.14749	0.0197079	5.26056	1.17361	-	0.00746766	-	0.460254	6.28354	-	-	0.0172808	1.64±2.47	14	63.6364
Hexyl acetate	0.0259205	0.023964	-	-	2.11971	-	-	-	0.125229	0.0106599	16.6383	23.356	0.0460076	-	0.0179137	0.101261	5.81689	0.446206	12.3498	0.0510759	-	-	4.37±7.3	14	63.6364
Dimethoxyethyl phthalate	-	2.45244	0.497901	7.50794	0.221548	0.157408	3.62166	0.219581	0.595521	-	0.20148	0.241464	0.246683	-	0.101948	0.998627	-	-	0.144889	-	-	-	1.23±2	14	63.6364
Dodecanol	0.0196665	0.105259	0.0234471	0.734507	0.0219835	-	0.0361673	-	-	-	-	-	-	0.0201045	-	0.0952168	0.0134422	-	0.0299678	0.0912515	0.00714029	-	0.1±0.19	12	54.5455
Peach aldehyde	-	-	-	-	1.56228	0.0800131	-	-	-	-	26.2562	1.17088	0.406946	0.0868936	1.75324	0.197434	0.0480714	0.5034	16.7218	1.17967	-	-	4.16±8.01	12	54.5455
Ethyl 2-methylbutyrate	-	-	-	-	4.97892	0.0512807	0.293026	0.864061	0.011181	1.72272	-	1.16284	-	-	3.95639	0.209448	0.00390002	0.85916	0.00101646	-	-	-	1.18±1.58	12	54.5455
Ethyl phenylacetate	0.0064701	0.0222525	-	0.090285	-	-	0.0375142	-	0.00553745	-	-	-	-	-	-	26.7338	0.0508843	0.0272123	0.00711647	0.0136488	-	0.000869822	2.45±7.68	11	50
Citronellyl acetate	-	0.0345163	-	0.103308	-	-	0.0283469	0.00988034	-	-	-	-	0.0628228	3.24946	-	0.00621078	0.00421054	1.40336	0.0167545	-	-	0.0569574	0.45±0.97	11	50
Ethyl palmitate	-	-	2.93519	-	0.139123	0.0813931	-	-	-	-	0.264611	-	0.167924	0.0177568	0.0765055	0.0115298	-	0.018608	0.0276188	0.297388	-	-	0.37±0.82	11	50
Allyl caproate	0.158887	0.110358	-	-	-	0.140116	-	-	-	26.1426	-	-	-	-	54.403	1.19072	0.0677063	24.6747	-	0.0581258	-	0.00201467	10.69±17.63	10	45.4545
Nonyl aldehyde	0.0113822	0.0403521	-	0.187751	-	0.00224347	0.0688225	0.00459439	-	-	-	-	0.167251	-	-	0.0421679	-	-	-	-	0.0128779	0.00203085	0.05±0.07	10	45.4545
Methyl oleate	-	-	0.0305078	0.555138	-	0.0184263	-	-	0.0395027	-	-	-	0.0175904	0.0103909	0.0173345	0.108694	0.0150359	0.0204914	-	-	-	-	0.08±0.16	10	45.4545
Orange-based acetone	0.0186851	0.110292	0.0214799	0.591749	-	0.00542569	0.209578	0.0157878	-	-	0.0116531	-	-	-	-	0.0821585	-	0.0219317	-	-	-	-	0.11±0.17	10	45.4545
Benzyl acetate	-	-	-	-	6.89727	0.180447	-	-	-	-	17.7079	16.3111	-	-	0.176299	0.183167	0.500643	-	4.83516	0.0800659	-	-	5.21±6.72	9	40.9091
alpha-Pinoresinol	0.0317339	-	-	0.043231	0.00215321	-	-	-	0.00517008	-	-	-	0.336732	0.485329	0.0220411	-	1.40275	0.00738285	-	-	-	-	0.26±0.44	9	40.9091
Ethyl caprate	-	-	-	-	1.3376	0.0428587	0.0453128	0.0111283	-	0.00396781	0.00276864	-	0.108154	-	-	-	-	-	-	12.499	-	-	1.76±4.08	8	36.3636
Ethyl caprylate	0.0044737	-	-	-	-	-	-	-	-	-	-	-	0.0205762	-	1.25997	0.0103297	0.00132943	0.336343	0.00112575	12.7957	-	-	1.8±4.17	8	36.3636
Leaf alcohol	-	-	-	-	1.0487	-	-	0.41665	0.814119	0.272653	-	-	-	0.106082	-	-	0.0995076	0.33711	0.0298062	-	-	-	0.39±0.34	8	36.3636
Lauryl alcohol	-	-	-	-	-	0.0199492	0.242773	0.0012102	-	0.0273764	0.0334816	0.0957176	-	-	0.0208578	-	-	0.0501474	-	-	-	-	0.06±0.07	8	36.3636
4-Isopropyltoluene	0.204812	0.0442756	-	-	-	-	-	-	0.760376	-	-	-	0.259681	-	0.191206	-	-	0.0268033	-	-	-	0.00281584	0.21±0.24	7	31.8182
Decanoic acid	0.00298374	-	-	-	-	-	2.75907	-	0.0211923	-	-	-	-	-	-	0.116306	-	0.0938271	-	1.54373	0.0412279	-	0.65±1	7	31.8182
Maltol	1.09724	2.20525	-	-	-	-	-	-	0.0791263	-	0.0247194	-	-	-	-	1.91004	-	0.0639233	-	-	3.88895	-	1.32±1.34	7	31.8182
Ethyl n-hexanoate	0.0203089	-	-	-	4.47028	-	-	6.64487	-	-	-	-	-	-	3.85531	0.104613	0.00506523	2.68435	-	-	-	-	2.54±2.42	7	31.8182
Geranyl acetate	-	-	-	-	-	0.0391932	-	-	-	-	-	0.155924	-	7.29731	0.0403664	0.0127351	-	-	-	-	-	0.0852686	1.27±2.7	6	27.2727
1-Decanol	-	-	-	0.213164	-	0.00103455	0.0109234	-	0.0512523	-	-	-	-	-	-	0.00795445	-	-	-	0.0139677	-	-	0.05±0.07	6	27.2727
Methyl salicylate	0.00453967	-	-	-	-	-	-	-	-	-	-	-	0.0256084	0.00089354	0.00159548	-	0.171795	0.00908636	-	-	-	-	0.04±0.06	6	27.2727
Ethyl acetate	-	-	-	1.56142	1.11557	0.680787	-	-	-	-	-	-	-	0.661579	0.697178	-	-	0.231622	-	-	-	-	0.82±0.42	6	27.2727
Ethyl isovalerate	-	-	-	-	0.908622	-	-	-	-	0.0128922	-	0.00954846	-	1.1146	-	0.0337667	-	0.423496	-	-	-	-	0.42±0.45	6	27.2727
Decanal	0.00799693	0.0189294	-	0.0967243	-	-	-	-	-	-	-	-	-	0.0185483	0.00921167	0.0314875	-	-	-	-	-	-	0.03±0.03	6	27.2727
alpha-Pyrrolone	-	-	-	-	-	-	-	-	-	-	-	-	-	25.606	-	-	0.0952147	-	0.0288033	-	0.00993487	0.357323	5.22±10.19	5	22.7273
2,3,5-trimethylpyrazine	14.3963	2.61443	-	-	-	-	-	-	-	-	-	-	-	-	-	6.95858	0.522846	-	-	-	16.574	-	8.21±6.33	5	22.7273
1-stigmasterene	-	-	-	-	-	-	-	-	4.45413	2.89374	0.0119588	-	-	-	-	-	-	3.4444	0.0107037	-	-	-	2.16±1.83	5	22.7273
Butyl decalactone	-	0.0123834	-	-	-	-	4.49912	0.00578666	-	0.0275784	-	-	-	-	-	-	-	-	0.27735	-	-	-	0.96±1.77	5	22.7273
n-Hexanol	-	-	-	-	-	-	-	-	0.999386	-	0.343713	0.0572199	-	-	-	-	0.0357523	0.135781	-	-	-	-	0.31±0.36	5	22.7273
Leaf alcohol acetate	-	-	-	-	15.4344	-	-	-	28.9605	4.12954	-	-	-	0.0188336	-	-	-	1.88672	-	-	-	-	10.09±10.85	5	22.7273
Citronellol	0.00530564	-	-	0.132929	-	0.235498	-	-	-	-	-	-	0.084238	0.245364	-	-	-	-	-	-	-	-	0.14±0.09	5	22.7273
3-Butyl-1(3H)-isobenzofuranone	-	0.430048	0.323779	0.818498	0.16457	0.134463	-	-	-	-	-	-	-	-	-	-	-	-	-	-	-	-	0.37±0.25	5	22.7273
5-Methyl furfural	4.57557	0.0877979	1.0589	0.13443	0.00340916	-	-	-	-	-	-	-	-	-	-	-	-	-	-	-	-	-	1.17±1.74	5	22.7273
Dibutyl phthalate	-	-	-	-	-	-	-	-	-	0.251411	-	-	-	-	-	-	0.141579	0.143245	-	-	-	0.00147796	0.13±0.09	4	18.1818
Ethyl maltol	-	-	3.98648	-	0.495964	-	2.4579	-	-	-	-	-	-	-	-	-	-	-	-	-	-	1.35372	2.07±1.31	4	18.1818
beta-Pyrone	-	-	-	-	-	-	-	-	-	-	-	-	-	8.50076	-	-	16.0255	-	5.5891	-	-	1.65192	7.94±5.26	4	18.1818
Hexanoic acid	-	-	-	-	0.0738708	-	-	-	0.199454	-	-	-	-	0.0430999	-	-	-	-	0.0107548	-	-	-	0.08±0.07	4	18.1818
2,3-Butanediol	-	12.1499	-	-	-	-	6.46219	-	-	0.138821	-	-	-	-	-	-	-	-	0.152896	-	-	-	4.73±5	4	18.1818
2-Isopropyl-4-methylthiazole	-	-	-	-	-	-	-	-	-	-	6.70956	0.00331992	-	-	-	-	0.00247724	-	4.06578	-	-	-	2.7±2.85	4	18.1818
Benzylalcohol	-	-	-	-	-	0.0132779	0.0282825	-	-	-	-	2.70677	-	-	-	-	-	0.0435463	-	-	-	-	0.7±1.16	4	18.1818
Ethyl heptanoate	-	-	-	-	0.00976754	-	-	-	-	0.0213488	-	-	-	-	0.00457457	-	-	0.210641	-	-	-	-	0.06±0.09	4	18.1818
Methyl Dihydrojasmonate	-	-	-	-	3.41035	-	-	6.423	0.163329	-	-	-	-	-	-	-	0.759068	-	-	-	-	-	2.69±2.48	4	18.1818
n-Octanal	0.00157713	0.00675071	-	-	-	-	-	-	-	-	-	-	0.291063	-	-	0.00701627	-	-	-	-	-	-	0.08±0.12	4	18.1818
Terpinolene	0.00397718	-	-	-	-	-	-	-	-	-	-	-	0.0402037	-	-	-	-	-	-	-	-	0.00441039	0.02±0.02	3	13.6364
Naphthalene	-	-	-	-	-	-	-	-	-	-	-	-	-	-	-	-	0.00663346	-	-	0.0107026	-	0.00571672	0.01±0	3	13.6364
Methyl hydroxyacetate	-	-	1.28219	-	-	-	-	-	-	-	0.125417	-	-	-	-	-	-	-	-	-	-	0.195814	0.53±0.53	3	13.6364
2,6-bis(tert-butyl)-4-hydroxy-4-methyl-2,5-cyclohexadien-1-one	-	0.15963	-	0.714855	-	-	-	-	-	-	-	-	-	-	-	-	-	-	-	-	0.00414689	-	0.29±0.31	3	13.6364
2,3-dimethyl-5-ethylpyrazine	0.00661055	-	-	-	-	-	-	-	-	-	-	-	-	-	-	1.41844	-	-	-	-	0.0106254	-	0.48±0.66	3	13.6364
Furfural	-	-	0.625335	0.207203	-	-	-	-	-	-	-	-	-	-	-	-	-	-	-	-	1.24301	-	0.69±0.43	3	13.6364
(Z)-Butanoic acid 3-hexenyl ester	-	-	-	-	0.206221	-	-	0.0898568	-	-	-	-	-	-	-	-	-	-	0.0352205	-	-	-	0.11±0.07	3	13.6364
Damascenone	-	-	-	-	-	-	-	-	-	-	9.32614	-	-	-	-	-	-	0.2912	1.85941	-	-	-	3.83±3.94	3	13.6364
Eugenol	-	-	-	-	-	3.14123	0.0457251	-	-	-	-	-	-	-	-	-	-	0.00405071	-	-	-	-	1.06±1.47	3	13.6364
Butyl acetate	-	-	-	-	-	-	-	-	-	-	-	10.1482	-	-	-	0.204644	-	0.0913869	-	-	-	-	3.48±4.71	3	13.6364
Isovaleraldehyde	-	0.0655589	-	-	-	-	-	-	-	-	-	-	-	-	-	0.159945	0.00203429	-	-	-	-	-	0.08±0.06	3	13.6364
Methyl stearate	-	0.132486	-	-	-	-	-	-	-	-	-	-	-	-	0.0144669	-	0.0166358	-	-	-	-	-	0.05±0.06	3	13.6364
(E)-3,7-dimethyl-2,6-octadiene aldehyde	0.0735148	-	-	-	-	-	-	-	-	-	-	-	1.08197	-	-	-	0.0217594	-	-	-	-	-	0.39±0.49	3	13.6364
Isobutyraldehyde	-	-	-	-	-	0.0303259	-	-	-	-	-	0.0210267	-	-	-	0.015978	-	-	-	-	-	-	0.02±0.01	3	13.6364
Isovaleraldehyde propyleneglycol acetal	-	3.57655	-	0.504817	-	-	-	-	-	-	-	-	-	-	-	21.1718	-	-	-	-	-	-	8.42±9.11	3	13.6364
2-nonanone	-	-	-	-	-	0.95719	1.12338	-	-	-	-	-	-	-	0.012152	-	-	-	-	-	-	-	0.7±0.49	3	13.6364
Ethyl lactate	-	-	-	0.121621	-	-	-	0.119497	-	-	-	-	-	0.00367096	-	-	-	-	-	-	-	-	0.08±0.06	3	13.6364
Methyl eugenol	0.068935	-	-	-	-	0.00863042	-	-	-	-	-	-	0.00392881	-	-	-	-	-	-	-	-	-	0.03±0.03	3	13.6364
n-Decanal	-	-	-	-	-	0.00221492	-	-	-	-	-	0.0104161	2.75934	-	-	-	-	-	-	-	-	-	0.92±1.3	3	13.6364
methyl laurate	-	-	-	-	-	-	5.03849	51.2225	-	-	0.653644	-	-	-	-	-	-	-	-	-	-	-	18.97±22.88	3	13.6364
Methyl trans-cinnamic acid	-	-	-	-	-	10.1007	-	-	3.15552	1.50854	-	-	-	-	-	-	-	-	-	-	-	-	4.92±3.72	3	13.6364
Butyl benzoate	-	0.0134111	-	-	-	0.0043388	-	0.00171303	-	-	-	-	-	-	-	-	-	-	-	-	-	-	0.01±0.01	3	13.6364
2,4-Dimethylbenzaldehyde	0.0905886	-	-	1.49483	-	-	1.96422	-	-	-	-	-	-	-	-	-	-	-	-	-	-	-	1.18±0.8	3	13.6364
2,6-diethylpyrazine	-	-	-	-	-	-	-	-	-	-	-	-	-	-	-	-	-	-	-	-	0.0332541	0.000676585	0.02±0.02	2	9.09091
Methyl cinnamate	-	-	-	-	-	-	-	-	-	-	-	-	-	0.169861	-	-	-	-	-	-	-	0.000807476	0.09±0.08	2	9.09091
2-Methyl-1,3-dioxane	-	-	-	-	-	-	0.131321	-	-	-	-	-	-	-	-	-	-	-	-	-	-	0.00558184	0.07±0.06	2	9.09091
Aniseed brain	-	-	-	-	-	-	-	-	-	-	-	-	-	-	-	-	-	-	-	-	0.00541305	0.00814016	0.01±0	2	9.09091
Methylheptenone	-	-	-	-	-	-	-	-	-	-	-	0.0652096	-	-	-	-	-	-	-	-	-	0.0392804	0.05±0.01	2	9.09091
4-Methyl-5-hydroxyethylthiazole	-	-	-	-	-	-	-	-	-	-	-	-	-	-	-	-	-	-	-	-	1.50254	0.0684126	0.79±0.72	2	9.09091
2,6-Dimethyl-5-heptenal	-	-	-	-	-	-	-	-	-	-	-	2.02319	-	-	-	-	-	-	-	-	-	0.20266	1.11±0.91	2	9.09091
Furfuryl alcohol	-	-	0.0103511	-	-	-	-	-	-	-	-	-	-	-	-	-	-	-	-	-	0.0103009	-	0.01±0	2	9.09091
2,3-Dimethylpyrazine	-	7.47472	-	-	-	-	-	-	-	-	-	-	-	-	-	-	-	-	-	-	0.990757	-	4.23±3.24	2	9.09091
Butyl nonolactone	-	-	-	-	-	-	0.189638	-	-	-	-	-	-	-	-	-	-	-	-	0.144102	-	-	0.17±0.02	2	9.09091
Propyl dodecalactone	-	-	-	-	-	-	-	-	-	-	-	-	-	-	-	-	-	-	9.34163	35.7141	-	-	22.53±13.19	2	9.09091
Hexanoic anhydride	-	-	-	-	-	-	-	-	-	-	0.488153	-	-	-	-	-	-	-	0.374153	-	-	-	0.43±0.06	2	9.09091
(Z)-hexanoic acid 3-hexenyl ester	-	-	-	-	-	-	-	0.0423623	-	-	-	-	-	-	-	-	-	0.231462	-	-	-	-	0.14±0.09	2	9.09091
Gastrodene oxide	-	-	-	-	-	-	-	-	-	-	-	-	0.198369	-	-	-	-	0.377227	-	-	-	-	0.29±0.09	2	9.09091
Geraniol	-	-	-	-	-	-	-	-	-	-	-	-	-	-	-	-	0.569711	0.542122	-	-	-	-	0.56±0.01	2	9.09091
Diphenyl ether	-	-	-	-	-	-	-	-	-	38.5336	-	-	-	-	-	-	-	2.4269	-	-	-	-	20.48±18.05	2	9.09091
Nerolidol	-	-	-	-	-	-	-	-	-	-	-	-	-	0.319418	-	-	0.8634	-	-	-	-	-	0.59±0.27	2	9.09091
Isopropyl myristate	-	-	-	0.459344	-	-	-	-	-	-	-	-	-	-	-	0.075367	-	-	-	-	-	-	0.27±0.19	2	9.09091
2,4-di-tert-butylphenol	-	-	-	-	-	-	13.3095	-	-	-	-	-	-	-	-	2.37913	-	-	-	-	-	-	7.84±5.47	2	9.09091
Valenciennes	-	-	-	-	-	-	-	-	-	-	-	-	1.06034	-	0.00141172	-	-	-	-	-	-	-	0.53±0.53	2	9.09091
Ethyl salicylate	0.00404993	-	-	-	-	-	-	-	-	-	-	-	-	-	0.005109	-	-	-	-	-	-	-	0±0	2	9.09091
Allyl heptanoate	-	-	-	-	-	-	-	-	-	0.0647498	-	-	-	-	0.12756	-	-	-	-	-	-	-	0.1±0.03	2	9.09091
Benzyl alcohol	-	-	-	-	2.13104	-	-	-	-	-	-	-	-	0.826575	-	-	-	-	-	-	-	-	1.48±0.65	2	9.09091
Juniperene	-	-	-	-	-	-	-	-	1.19881	-	-	-	1.52394	-	-	-	-	-	-	-	-	-	1.36±0.16	2	9.09091
β-Pyrrolone	-	-	-	-	-	-	-	-	-	-	1.76897	0.228092	-	-	-	-	-	-	-	-	-	-	1±0.77	2	9.09091
Methyl thio-butyrate	-	-	-	-	-	-	7.55491	-	-	-	-	1.41698	-	-	-	-	-	-	-	-	-	-	4.49±3.07	2	9.09091
4(15),5,10(14)-Big root geranyl triene-1-ol	-	-	-	-	-	-	-	-	0.088353	0.0263032	-	-	-	-	-	-	-	-	-	-	-	-	0.06±0.03	2	9.09091
Gymnemaine	-	-	-	-	-	-	-	-	0.838493	0.407263	-	-	-	-	-	-	-	-	-	-	-	-	0.62±0.22	2	9.09091
2-Ethylhexyl benzoate	-	-	-	-	0.00497461	-	-	-	0.0128274	-	-	-	-	-	-	-	-	-	-	-	-	-	0.01±0	2	9.09091
Butyric acid	-	-	-	-	-	-	0.0723968	-	0.027051	-	-	-	-	-	-	-	-	-	-	-	-	-	0.05±0.02	2	9.09091
Butyl dodecalactone	-	-	-	-	-	-	21.5769	0.118824	-	-	-	-	-	-	-	-	-	-	-	-	-	-	10.85±10.73	2	9.09091
Ethyl nonanoate	-	-	-	-	-	0.210703	0.0101473	-	-	-	-	-	-	-	-	-	-	-	-	-	-	-	0.11±0.1	2	9.09091
Methyl caproate	0.00683981	-	-	-	0.0412386	-	-	-	-	-	-	-	-	-	-	-	-	-	-	-	-	-	0.02±0.02	2	9.09091
5-Methylquinoxaline	-	2.15919	0.16543	-	-	-	-	-	-	-	-	-	-	-	-	-	-	-	-	-	-	-	1.16±1	2	9.09091
(Z)-Oleic acid methyl ester	0.0315482	0.157757	-	-	-	-	-	-	-	-	-	-	-	-	-	-	-	-	-	-	-	-	0.09±0.06	2	9.09091
2-tert-butyl-4-methylphenol	0.866579	9.01486	-	-	-	-	-	-	-	-	-	-	-	-	-	-	-	-	-	-	-	-	4.94±4.07	2	9.09091
Isomenthone	-	-	-	-	-	-	-	-	-	-	-	-	-	-	-	-	-	-	-	-	-	0.000333495	0±0	1	4.54545
o-Vanillin	-	-	-	-	-	-	-	-	-	-	-	-	-	-	-	-	-	-	-	-	-	0.000545997	0±0	1	4.54545
Butyric anhydride	-	-	-	-	-	-	-	-	-	-	-	-	-	-	-	-	-	-	-	-	-	0.00125094	0±0	1	4.54545
2-Ethyl-2-methyl-1,3-dioxolane	-	-	-	-	-	-	-	-	-	-	-	-	-	-	-	-	-	-	-	-	-	0.00145201	0±0	1	4.54545
1-methylnaphthalene	-	-	-	-	-	-	-	-	-	-	-	-	-	-	-	-	-	-	-	-	-	0.00155683	0±0	1	4.54545
3,7-dimethyl-6-octen-1-ynyl-3-ol	-	-	-	-	-	-	-	-	-	-	-	-	-	-	-	-	-	-	-	-	-	0.00167843	0±0	1	4.54545
α-Watercressene	-	-	-	-	-	-	-	-	-	-	-	-	-	-	-	-	-	-	-	-	-	0.00192887	0±0	1	4.54545
trans-1-phenyl-1-butene	-	-	-	-	-	-	-	-	-	-	-	-	-	-	-	-	-	-	-	-	-	0.00215761	0±0	1	4.54545
p-tert-octylphenol	-	-	-	-	-	-	-	-	-	-	-	-	-	-	-	-	-	-	-	-	-	0.00223805	0±0	1	4.54545
(3E,5E)-2,6-dimethyl-1,3,5,7-octatetraene	-	-	-	-	-	-	-	-	-	-	-	-	-	-	-	-	-	-	-	-	-	0.00413836	0±0	1	4.54545
Dihydrocarvone acetate	-	-	-	-	-	-	-	-	-	-	-	-	-	-	-	-	-	-	-	-	-	0.00555533	0.01±0	1	4.54545
m-Phenylene dimethyl ether	-	-	-	-	-	-	-	-	-	-	-	-	-	-	-	-	-	-	-	-	-	0.00732814	0.01±0	1	4.54545
Methyl benzoate	-	-	-	-	-	-	-	-	-	-	-	-	-	-	-	-	-	-	-	-	-	0.00755089	0.01±0	1	4.54545
Basilene	-	-	-	-	-	-	-	-	-	-	-	-	-	-	-	-	-	-	-	-	-	0.0205302	0.02±0	1	4.54545
p-Menthol-1(7),3-diene	-	-	-	-	-	-	-	-	-	-	-	-	-	-	-	-	-	-	-	-	-	0.0212687	0.02±0	1	4.54545
2-Methoxy-6-methylpyrazine	-	-	-	-	-	-	-	-	-	-	-	-	-	-	-	-	-	-	-	-	-	0.0274147	0.03±0	1	4.54545
vTriacetin	-	-	-	-	-	-	-	-	-	-	-	-	-	-	-	-	-	-	-	-	-	0.0322945	0.03±0	1	4.54545
2-Methoxy-3-sec-butylpyrazine	-	-	-	-	-	-	-	-	-	-	-	-	-	-	-	-	-	-	-	-	-	0.106118	0.11±0	1	4.54545
2,6,6-trimethyl-2-cyclohexene-1,4-dione	-	-	-	-	-	-	-	-	-	-	-	-	-	-	-	-	-	-	-	-	-	0.116525	0.12±0	1	4.54545
1-Vinylimidazole	-	-	-	-	-	-	-	-	-	-	-	-	-	-	-	-	-	-	-	-	-	0.117448	0.12±0	1	4.54545
n-Tridecane	-	-	-	-	-	-	-	-	-	-	-	-	-	-	-	-	-	-	-	-	0.00471031	-	0±0	1	4.54545
Dodecane	-	-	-	-	-	-	-	-	-	-	-	-	-	-	-	-	-	-	-	-	0.00476905	-	0±0	1	4.54545
2,3-dibromothiophene	-	-	-	-	-	-	-	-	-	-	-	-	-	-	-	-	-	-	-	-	0.00615719	-	0.01±0	1	4.54545
Undecane	-	-	-	-	-	-	-	-	-	-	-	-	-	-	-	-	-	-	-	-	0.0086737	-	0.01±0	1	4.54545
5-decanone	-	-	-	-	-	-	-	-	-	-	-	-	-	-	-	-	-	-	-	-	0.00872902	-	0.01±0	1	4.54545
2-Ethylnaphthalene	-	-	-	-	-	-	-	-	-	-	-	-	-	-	-	-	-	-	-	-	0.00907434	-	0.01±0	1	4.54545
2,2-Difurfuryl ether	-	-	-	-	-	-	-	-	-	-	-	-	-	-	-	-	-	-	-	-	0.0123078	-	0.01±0	1	4.54545
2,2,4-Trimethyl-1,3-pentanediol diisobutyrate	-	-	-	-	-	-	-	-	-	-	-	-	-	-	-	-	-	-	-	-	0.0133813	-	0.01±0	1	4.54545
Glutaric anhydride	-	-	-	-	-	-	-	-	-	-	-	-	-	-	-	-	-	-	-	-	0.0155294	-	0.02±0	1	4.54545
2-Methylnaphthalene	-	-	-	-	-	-	-	-	-	-	-	-	-	-	-	-	-	-	-	-	0.0173755	-	0.02±0	1	4.54545
Diethylamine	-	-	-	-	-	-	-	-	-	-	-	-	-	-	-	-	-	-	-	-	0.0178731	-	0.02±0	1	4.54545
2-Propyl-4-methyl-1,3-dioxane	-	-	-	-	-	-	-	-	-	-	-	-	-	-	-	-	-	-	-	-	0.018015	-	0.02±0	1	4.54545
2-Methylbenzofuran	-	-	-	-	-	-	-	-	-	-	-	-	-	-	-	-	-	-	-	-	0.0297193	-	0.03±0	1	4.54545
2-Methyl-4-octanone	-	-	-	-	-	-	-	-	-	-	-	-	-	-	-	-	-	-	-	-	0.035787	-	0.04±0	1	4.54545
2,6-Di-tert-butyl-p-cresol	-	-	-	-	-	-	-	-	-	-	-	-	-	-	-	-	-	-	-	-	0.0458514	-	0.05±0	1	4.54545
5-Methyl-2-furan	-	-	-	-	-	-	-	-	-	-	-	-	-	-	-	-	-	-	-	-	0.0515029	-	0.05±0	1	4.54545
2-Methyl pyrazine	-	-	-	-	-	-	-	-	-	-	-	-	-	-	-	-	-	-	-	-	0.0750103	-	0.08±0	1	4.54545
2-bromothiazole	-	-	-	-	-	-	-	-	-	-	-	-	-	-	-	-	-	-	-	-	0.0917581	-	0.09±0	1	4.54545
2-Acetylpyridine	-	-	-	-	-	-	-	-	-	-	-	-	-	-	-	-	-	-	-	-	0.133538	-	0.13±0	1	4.54545
2-Propylthiazole	-	-	-	-	-	-	-	-	-	-	-	-	-	-	-	-	-	-	-	-	0.160917	-	0.16±0	1	4.54545
n-hexanoic anhydride	-	-	-	-	-	-	-	-	-	-	-	-	-	-	-	-	-	-	-	-	0.165073	-	0.17±0	1	4.54545
Butyl lactate	-	-	-	-	-	-	-	-	-	-	-	-	-	-	-	-	-	-	-	-	2.0645	-	2.06±0	1	4.54545
2, Acetylfuran	-	-	-	-	-	-	-	-	-	-	-	-	-	-	-	-	-	-	-	-	2.3824	-	2.38±0	1	4.54545
2-Acetyl pyrrole	-	-	-	-	-	-	-	-	-	-	-	-	-	-	-	-	-	-	-	-	3.25389	-	3.25±0	1	4.54545
Ethyl tetradecanoate	-	-	-	-	-	-	-	-	-	-	-	-	-	-	-	-	-	-	-	-	9.07455	-	9.07±0	1	4.54545
2-Acetyl thiazole	-	-	-	-	-	-	-	-	-	-	-	-	-	-	-	-	-	-	-	-	12.9356	-	12.94±0	1	4.54545
Propyl nonolactone	-	-	-	-	-	-	-	-	-	-	-	-	-	-	-	-	-	-	-	-	15.5783	-	15.58±0	1	4.54545
1-Pentene	-	-	-	-	-	-	-	-	-	-	-	-	-	-	-	-	-	-	-	0.00542555	-	-	0.01±0	1	4.54545
2,3-octanedione	-	-	-	-	-	-	-	-	-	-	-	-	-	-	-	-	-	-	-	0.0252594	-	-	0.03±0	1	4.54545
1-Methylethyl-2-methylpropionate	-	-	-	-	-	-	-	-	-	-	-	-	-	-	-	-	-	-	-	0.0293964	-	-	0.03±0	1	4.54545
Ethyl trans-4-decenoate	-	-	-	-	-	-	-	-	-	-	-	-	-	-	-	-	-	-	-	0.0430566	-	-	0.04±0	1	4.54545
6-Methylcoumarin	-	-	-	-	-	-	-	-	-	-	-	-	-	-	-	-	-	-	-	0.221013	-	-	0.22±0	1	4.54545
Butyl octalactone	-	-	-	-	-	-	-	-	-	-	-	-	-	-	-	-	-	-	-	0.224395	-	-	0.22±0	1	4.54545
2-tridecanone	-	-	-	-	-	-	-	-	-	-	-	-	-	-	-	-	-	-	-	9.66907	-	-	9.67±0	1	4.54545
butyl undecanolactone	-	-	-	-	-	-	-	-	-	-	-	-	-	-	-	-	-	-	0.0386333	-	-	-	0.04±0	1	4.54545
Cinnamyl alcohol	-	-	-	-	-	-	-	-	-	-	-	-	-	-	-	-	-	0.0102935	-	-	-	-	0.01±0	1	4.54545
5-phenylundecane	-	-	-	-	-	-	-	-	-	-	-	-	-	-	-	-	-	0.0105703	-	-	-	-	0.01±0	1	4.54545
3-Methylene-6-(1-methylethyl)cyclohexene	-	-	-	-	-	-	-	-	-	-	-	-	-	-	-	-	-	0.0171425	-	-	-	-	0.02±0	1	4.54545
Tetrahydro-4-methyl-2-(2-methyl-1-propenyl)-2H-pyran	-	-	-	-	-	-	-	-	-	-	-	-	-	-	-	-	-	0.176385	-	-	-	-	0.18±0	1	4.54545
Isobutanol	-	-	-	-	-	-	-	-	-	-	-	-	-	-	-	-	-	0.424306	-	-	-	-	0.42±0	1	4.54545
Heptyl isobutyrate	-	-	-	-	-	-	-	-	-	-	-	-	-	-	-	-	-	3.85433	-	-	-	-	3.85±0	1	4.54545
3-Carene	-	-	-	-	-	-	-	-	-	-	-	-	-	-	-	-	0.0101707	-	-	-	-	-	0.01±0	1	4.54545
Propyl 2-methylpropionate	-	-	-	-	-	-	-	-	-	-	-	-	-	-	-	-	0.135215	-	-	-	-	-	0.14±0	1	4.54545
n-Butanol	-	-	-	-	-	-	-	-	-	-	-	-	-	-	-	-	0.600518	-	-	-	-	-	0.6±0	1	4.54545
Hexyl benzoate	-	-	-	-	-	-	-	-	-	-	-	-	-	-	-	-	1.10114	-	-	-	-	-	1.1±0	1	4.54545
Isophorone	-	-	-	-	-	-	-	-	-	-	-	-	-	-	-	-	1.83934	-	-	-	-	-	1.84±0	1	4.54545
Jasmonone	-	-	-	-	-	-	-	-	-	-	-	-	-	-	-	-	2.26301	-	-	-	-	-	2.26±0	1	4.54545
Dimethyl trisulfide	-	-	-	-	-	-	-	-	-	-	-	-	-	-	-	0.0110245	-	-	-	-	-	-	0.01±0	1	4.54545
Isopentyl n-valerate	-	-	-	-	-	-	-	-	-	-	-	-	-	-	-	0.0768539	-	-	-	-	-	-	0.08±0	1	4.54545
Methyl stearate C18	-	-	-	-	-	-	-	-	-	-	-	-	-	-	-	0.0966606	-	-	-	-	-	-	0.1±0	1	4.54545
Isovaleric acid	-	-	-	-	-	-	-	-	-	-	-	-	-	-	-	0.122229	-	-	-	-	-	-	0.12±0	1	4.54545
Cocoa aldehyde	-	-	-	-	-	-	-	-	-	-	-	-	-	-	-	0.321017	-	-	-	-	-	-	0.32±0	1	4.54545
2-Acetylfuran	-	-	-	-	-	-	-	-	-	-	-	-	-	-	-	0.33675	-	-	-	-	-	-	0.34±0	1	4.54545
(S)-(+)-1,2-propanediol	-	-	-	-	-	-	-	-	-	-	-	-	-	-	-	1.76429	-	-	-	-	-	-	1.76±0	1	4.54545
Phenethyl acetate	-	-	-	-	-	-	-	-	-	-	-	-	-	-	-	2.50252	-	-	-	-	-	-	2.5±0	1	4.54545
Ethyl vanillin	-	-	-	-	-	-	-	-	-	-	-	-	-	-	-	10.1847	-	-	-	-	-	-	10.18±0	1	4.54545
Eucalyptol	-	-	-	-	-	-	-	-	-	-	-	-	-	-	0.0108216	-	-	-	-	-	-	-	0.01±0	1	4.54545
Allyl valerate	-	-	-	-	-	-	-	-	-	-	-	-	-	-	0.0305502	-	-	-	-	-	-	-	0.03±0	1	4.54545
Violetone	-	-	-	-	-	-	-	-	-	-	-	-	-	-	0.0657735	-	-	-	-	-	-	-	0.07±0	1	4.54545
Ethyl trans-2-decenoate	-	-	-	-	-	-	-	-	-	-	-	-	-	-	0.308269	-	-	-	-	-	-	-	0.31±0	1	4.54545
Ethyl pentanoate	-	-	-	-	-	-	-	-	-	-	-	-	-	-	1.43239	-	-	-	-	-	-	-	1.43±0	1	4.54545
Isoamyl isobutyrate	-	-	-	-	-	-	-	-	-	-	-	-	-	-	7.00576	-	-	-	-	-	-	-	7.01±0	1	4.54545
Ethyl benzene	-	-	-	-	-	-	-	-	-	-	-	-	-	0.0134768	-	-	-	-	-	-	-	-	0.01±0	1	4.54545
Pentyl acetate	-	-	-	-	-	-	-	-	-	-	-	-	-	0.0567058	-	-	-	-	-	-	-	-	0.06±0	1	4.54545
Methyl 2-(methylamino)benzoate	-	-	-	-	-	-	-	-	-	-	-	-	0.00177663	-	-	-	-	-	-	-	-	-	0±0	1	4.54545
Α-Didehydro-pickerellene	-	-	-	-	-	-	-	-	-	-	-	-	0.00858228	-	-	-	-	-	-	-	-	-	0.01±0	1	4.54545
Eucalyptolene	-	-	-	-	-	-	-	-	-	-	-	-	0.0208715	-	-	-	-	-	-	-	-	-	0.02±0	1	4.54545
(+)-Cyclocloverene	-	-	-	-	-	-	-	-	-	-	-	-	0.0314105	-	-	-	-	-	-	-	-	-	0.03±0	1	4.54545
Α-Didehydrocalarene	-	-	-	-	-	-	-	-	-	-	-	-	0.0375441	-	-	-	-	-	-	-	-	-	0.04±0	1	4.54545
Acetal	-	-	-	-	-	-	-	-	-	-	-	-	0.0647003	-	-	-	-	-	-	-	-	-	0.06±0	1	4.54545
o-Tolyl acetate	-	-	-	-	-	-	-	-	-	-	-	-	0.113462	-	-	-	-	-	-	-	-	-	0.11±0	1	4.54545
n-Decanol	-	-	-	-	-	-	-	-	-	-	-	-	0.161189	-	-	-	-	-	-	-	-	-	0.16±0	1	4.54545
2-Pinene	-	-	-	-	-	-	-	-	-	-	-	-	0.240075	-	-	-	-	-	-	-	-	-	0.24±0	1	4.54545
L-Carveol	-	-	-	-	-	-	-	-	-	-	-	-	0.492637	-	-	-	-	-	-	-	-	-	0.49±0	1	4.54545
Δ-Thujene	-	-	-	-	-	-	-	-	-	-	-	-	0.821239	-	-	-	-	-	-	-	-	-	0.82±0	1	4.54545
D-Carvone	-	-	-	-	-	-	-	-	-	-	-	-	2.01244	-	-	-	-	-	-	-	-	-	2.01±0	1	4.54545
Methyl glycolate	-	-	-	-	-	-	-	-	-	-	-	-	2.6451	-	-	-	-	-	-	-	-	-	2.65±0	1	4.54545
Decanal diethyl acetal	-	-	-	-	-	-	-	-	-	-	-	-	19.2333	-	-	-	-	-	-	-	-	-	19.23±0	1	4.54545
Poppy aldehyde	-	-	-	-	-	-	-	-	-	-	-	0.0434925	-	-	-	-	-	-	-	-	-	-	0.04±0	1	4.54545
Ethyl hexadecanoate	-	-	-	-	-	-	-	-	-	-	-	0.245033	-	-	-	-	-	-	-	-	-	-	0.25±0	1	4.54545
(Z)-6-nonen-1-ol	-	-	-	-	-	-	-	-	-	-	-	2.78984	-	-	-	-	-	-	-	-	-	-	2.79±0	1	4.54545
(E)-2-Methyl-2-butenoic acid hexyl ester	-	-	-	-	-	-	-	-	-	-	0.00234078	-	-	-	-	-	-	-	-	-	-	-	0±0	1	4.54545
9-Methylfluorene	-	-	-	-	-	-	-	-	-	-	0.0044682	-	-	-	-	-	-	-	-	-	-	-	0±0	1	4.54545
2-Hexenal	-	-	-	-	-	-	-	-	-	-	0.0215621	-	-	-	-	-	-	-	-	-	-	-	0.02±0	1	4.54545
Heptyl acetate	-	-	-	-	-	-	-	-	-	-	0.0312641	-	-	-	-	-	-	-	-	-	-	-	0.03±0	1	4.54545
delta-Decalactone	-	-	-	-	-	-	-	-	-	-	0.0347381	-	-	-	-	-	-	-	-	-	-	-	0.03±0	1	4.54545
Limonene	-	-	-	-	-	-	-	-	-	-	0.105113	-	-	-	-	-	-	-	-	-	-	-	0.11±0	1	4.54545
2-Ethylhexyl acetate	-	-	-	-	-	-	-	-	-	-	0.442449	-	-	-	-	-	-	-	-	-	-	-	0.44±0	1	4.54545
Pentyl 4-oxovalerate	-	-	-	-	-	-	-	-	-	0.0044405	-	-	-	-	-	-	-	-	-	-	-	-	0±0	1	4.54545
Ethylhexyl benzoate	-	-	-	-	-	-	-	-	-	0.00592075	-	-	-	-	-	-	-	-	-	-	-	-	0.01±0	1	4.54545
Methyl maltol	-	-	-	-	-	-	-	-	-	0.0582562	-	-	-	-	-	-	-	-	-	-	-	-	0.06±0	1	4.54545
1,3,5,5-Tetramethyl-1,3-cyclohexadiene	-	-	-	-	-	-	-	-	-	0.0682964	-	-	-	-	-	-	-	-	-	-	-	-	0.07±0	1	4.54545
Caprylic acid	-	-	-	-	-	-	-	-	-	0.169022	-	-	-	-	-	-	-	-	-	-	-	-	0.17±0	1	4.54545
Alpha-stigmasterene	-	-	-	-	-	-	-	-	-	0.376432	-	-	-	-	-	-	-	-	-	-	-	-	0.38±0	1	4.54545
Methyl caprylate	-	-	-	-	-	-	-	-	0.00337373	-	-	-	-	-	-	-	-	-	-	-	-	-	0±0	1	4.54545
Camphene	-	-	-	-	-	-	-	-	0.014256	-	-	-	-	-	-	-	-	-	-	-	-	-	0.01±0	1	4.54545
Alpha-Lucerene	-	-	-	-	-	-	-	-	0.0407102	-	-	-	-	-	-	-	-	-	-	-	-	-	0.04±0	1	4.54545
(-)-Alpha-pinene	-	-	-	-	-	-	-	-	0.0750802	-	-	-	-	-	-	-	-	-	-	-	-	-	0.08±0	1	4.54545
Diethylene glycol anhydride	-	-	-	-	-	-	-	-	0.0935843	-	-	-	-	-	-	-	-	-	-	-	-	-	0.09±0	1	4.54545
cis-3-Hexenyl butyrate	-	-	-	-	-	-	-	-	0.14443	-	-	-	-	-	-	-	-	-	-	-	-	-	0.14±0	1	4.54545
trans-2-hexenal	-	-	-	-	-	-	-	-	0.316007	-	-	-	-	-	-	-	-	-	-	-	-	-	0.32±0	1	4.54545
Triethyl citrate	-	-	-	-	-	-	-	-	0.59737	-	-	-	-	-	-	-	-	-	-	-	-	-	0.6±0	1	4.54545
Valeric anhydride	-	-	-	-	-	-	-	-	1.29625	-	-	-	-	-	-	-	-	-	-	-	-	-	1.3±0	1	4.54545
Propyl octalactone	-	-	-	-	-	-	-	-	3.76995	-	-	-	-	-	-	-	-	-	-	-	-	-	3.77±0	1	4.54545
Pivalic anhydride	-	-	-	-	-	-	-	0.00249682	-	-	-	-	-	-	-	-	-	-	-	-	-	-	0±0	1	4.54545
Methylcyclobutane	-	-	-	-	-	-	-	0.00542082	-	-	-	-	-	-	-	-	-	-	-	-	-	-	0.01±0	1	4.54545
4-[2,2,6-trimethyl-7-oxabicyclo[4.1.0]hept-1-yl]-3-buten-2-one	-	-	-	-	-	-	-	0.0319053	-	-	-	-	-	-	-	-	-	-	-	-	-	-	0.03±0	1	4.54545
2-nonanol	-	-	-	-	-	-	0.0157252	-	-	-	-	-	-	-	-	-	-	-	-	-	-	-	0.02±0	1	4.54545
3-Hydroxy-4-methoxybenzaldehyde	-	-	-	-	-	-	0.278071	-	-	-	-	-	-	-	-	-	-	-	-	-	-	-	0.28±0	1	4.54545
2-heptanone	-	-	-	-	-	-	0.707274	-	-	-	-	-	-	-	-	-	-	-	-	-	-	-	0.71±0	1	4.54545
Lauric acid	-	-	-	-	-	-	0.716395	-	-	-	-	-	-	-	-	-	-	-	-	-	-	-	0.72±0	1	4.54545
Pentyl isobutyrate	-	-	-	-	-	-	2.10223	-	-	-	-	-	-	-	-	-	-	-	-	-	-	-	2.1±0	1	4.54545
n-hexadecane	-	-	-	-	-	0.00159873	-	-	-	-	-	-	-	-	-	-	-	-	-	-	-	-	0±0	1	4.54545
Epoxynivalenes II	-	-	-	-	-	0.00244569	-	-	-	-	-	-	-	-	-	-	-	-	-	-	-	-	0±0	1	4.54545
1,2,4,5-tetramethylbenzene	-	-	-	-	-	0.00350561	-	-	-	-	-	-	-	-	-	-	-	-	-	-	-	-	0±0	1	4.54545
Pyridazine	-	-	-	-	-	0.0362684	-	-	-	-	-	-	-	-	-	-	-	-	-	-	-	-	0.04±0	1	4.54545
Ethyl crotonate	-	-	-	-	0.00785883	-	-	-	-	-	-	-	-	-	-	-	-	-	-	-	-	-	0.01±0	1	4.54545
Methyl trans-9-octadecenoate	-	-	-	-	0.0237091	-	-	-	-	-	-	-	-	-	-	-	-	-	-	-	-	-	0.02±0	1	4.54545
Methyl butyrate	-	-	-	-	0.384936	-	-	-	-	-	-	-	-	-	-	-	-	-	-	-	-	-	0.38±0	1	4.54545
2-Methylbutyric acid pentyl ester	-	-	-	-	1.57826	-	-	-	-	-	-	-	-	-	-	-	-	-	-	-	-	-	1.58±0	1	4.54545
2,4-Dimethylheptane	-	-	-	0.0454476	-	-	-	-	-	-	-	-	-	-	-	-	-	-	-	-	-	-	0.05±0	1	4.54545
Propylene glycol methyl ether	-	-	-	0.12928	-	-	-	-	-	-	-	-	-	-	-	-	-	-	-	-	-	-	0.13±0	1	4.54545
2-Methyl-2-heptanol	-	-	-	0.46481	-	-	-	-	-	-	-	-	-	-	-	-	-	-	-	-	-	-	0.46±0	1	4.54545
Methyl hydroxyethylacetate	-	-	-	22.1903	-	-	-	-	-	-	-	-	-	-	-	-	-	-	-	-	-	-	22.19±0	1	4.54545
2,6-Diisopropylnaphthalene	-	-	0.00175699	-	-	-	-	-	-	-	-	-	-	-	-	-	-	-	-	-	-	-	0±0	1	4.54545
Pentadecane	-	-	0.00397428	-	-	-	-	-	-	-	-	-	-	-	-	-	-	-	-	-	-	-	0±0	1	4.54545
Acetylpyrazine	-	-	1.32595	-	-	-	-	-	-	-	-	-	-	-	-	-	-	-	-	-	-	-	1.33±0	1	4.54545
cis-11-hexadecen-1-ol	-	0.0134883	-	-	-	-	-	-	-	-	-	-	-	-	-	-	-	-	-	-	-	-	0.01±0	1	4.54545
Coca aldehyde	-	0.0218895	-	-	-	-	-	-	-	-	-	-	-	-	-	-	-	-	-	-	-	-	0.02±0	1	4.54545
4-Methyl-2-pentyl-1,3-dioxolane	-	0.0376329	-	-	-	-	-	-	-	-	-	-	-	-	-	-	-	-	-	-	-	-	0.04±0	1	4.54545
n-Decanoic acid	-	0.0583527	-	-	-	-	-	-	-	-	-	-	-	-	-	-	-	-	-	-	-	-	0.06±0	1	4.54545
trans-2,4-decadienal	-	0.0789566	-	-	-	-	-	-	-	-	-	-	-	-	-	-	-	-	-	-	-	-	0.08±0	1	4.54545
2-Acetyl-3-5-dimethylpyrazine	-	0.824436	-	-	-	-	-	-	-	-	-	-	-	-	-	-	-	-	-	-	-	-	0.82±0	1	4.54545
2-isopropyl-3-methoxypyrazine	-	3.60189	-	-	-	-	-	-	-	-	-	-	-	-	-	-	-	-	-	-	-	-	3.6±0	1	4.54545
2-Methyl-3-(methylthio)pyrazine	-	6.26776	-	-	-	-	-	-	-	-	-	-	-	-	-	-	-	-	-	-	-	-	6.27±0	1	4.54545
2,4,5-trimethylthiazole	-	6.60838	-	-	-	-	-	-	-	-	-	-	-	-	-	-	-	-	-	-	-	-	6.61±0	1	4.54545
2-Methyldecane	0.00374216	-	-	-	-	-	-	-	-	-	-	-	-	-	-	-	-	-	-	-	-	-	0±0	1	4.54545
n-octyl ether	0.0038178	-	-	-	-	-	-	-	-	-	-	-	-	-	-	-	-	-	-	-	-	-	0±0	1	4.54545
Hexyl salicylate	0.00507518	-	-	-	-	-	-	-	-	-	-	-	-	-	-	-	-	-	-	-	-	-	0.01±0	1	4.54545
Geranyl isovalerate	0.00652838	-	-	-	-	-	-	-	-	-	-	-	-	-	-	-	-	-	-	-	-	-	0.01±0	1	4.54545
acetic acid,hex-4-en-1-ol	0.0106514	-	-	-	-	-	-	-	-	-	-	-	-	-	-	-	-	-	-	-	-	-	0.01±0	1	4.54545
Citronellyl acetate	0.0110966	-	-	-	-	-	-	-	-	-	-	-	-	-	-	-	-	-	-	-	-	-	0.01±0	1	4.54545
isoamyl formate	0.0223756	-	-	-	-	-	-	-	-	-	-	-	-	-	-	-	-	-	-	-	-	-	0.02±0	1	4.54545
Verbascenol	0.0236706	-	-	-	-	-	-	-	-	-	-	-	-	-	-	-	-	-	-	-	-	-	0.02±0	1	4.54545
Elemicin	0.027074	-	-	-	-	-	-	-	-	-	-	-	-	-	-	-	-	-	-	-	-	-	0.03±0	1	4.54545
2,6-Dimethoxytoluene	0.042656	-	-	-	-	-	-	-	-	-	-	-	-	-	-	-	-	-	-	-	-	-	0.04±0	1	4.54545
4-Methyl-5-(beta-hydroxyethyl)thiazole	0.222982	-	-	-	-	-	-	-	-	-	-	-	-	-	-	-	-	-	-	-	-	-	0.22±0	1	4.54545
Myristyl ether	0.261074	-	-	-	-	-	-	-	-	-	-	-	-	-	-	-	-	-	-	-	-	-	0.26±0	1	4.54545
Isoamyl alcohol	1.20375	-	-	-	-	-	-	-	-	-	-	-	-	-	-	-	-	-	-	-	-	-	1.2±0	1	4.54545
n-pentyl alcohol	4.09464	-	-	-	-	-	-	-	-	-	-	-	-	-	-	-	-	-	-	-	-	-	4.09±0	1	4.54545
n-Butylphthalide	10.4957	-	-	-	-	-	-	-	-	-	-	-	-	-	-	-	-	-	-	-	-	-	10.5±0	1	4.54545
